# Supplementary material for: In silico Analysis of CHD4 Mutations Reveals Domain‐Specific Impacts on Cardiovascular Disorders Among Patients With Rare Diseases
Source: Hum Mutat. 2026 Feb 25;2026:3575977. doi: 10.1155/humu/3575977 (PMC12935301; doi:10.1155/humu/3575977)
Supplement: Supplementary file 1 — Supporting Information 1 Table S1: Genotypes and phenotypes associated with the 36 CHD4 mutations analyzed in this study, all identified in patients with cardiovascular anomalies. References for each mutation are provided. Information on whether the corresponding wild‐type residue is mutated in cancer was obtained from COSMIC, coded as follows: ++ (the residue is mutated and the specific variant reported here has been observed in cancer), + (the residue is mutated in cancer but this specific variant has not been reported), – (the residue is not mutated in cancer). [file HUMU-2026-3575977-s002.xlsx]

## Sheet: GENOTYPE-PHENOTYPE
	MUTATION	TYPE	DOMAIN	HUMAN PHENOTYPE	INTELLECTUAL DISABILITY	NEURODEVELOPMENTAL DISORDES	EPILEPSY	HEART ANOMALIES	REFERENCE	CARDIOVASCULAR ANOMALIES	COSMIC DATABASE
1	c.22C>T; p.P8S	Proband missense	Intrinsically Disordered Region 1	Bilateral moyamoya angiopathy with developmental delay			YES	NA	[29]	Cerebrovascular disease: Hypertension, left ventricular hypertrophy, Coronary artery disease	+
2	c.606G>A; p.M202I	De novo missense	High Mobility Group	SIHIWES, Congenital Heart diseases (CHD)	NA	YES	NA	YES	[28], [20], [26]	Conotruncal heart defects with extracardiac anomalies including Tetralogy of Fallot	++
3	c.856C>G; p.P286A	Father missense	Intrinsically Disordered Region 2	Epilepsy with febrile seizures			YES	YES	[31]	Sinus arrhythmyas, premature atrial contractions, Mild aortic valve regurgitation	+
4	c.1400G>A; p.C467Y	De novo missense	Plant Homeodomain 2	SIHIWES, Congenital heart disease, Intelectual disability, Developmental disorder	YES	YES		YES	[18], [65], [66]	Tetralogy of Fallot	+
5	c.1481C>T; p.T494M	Inherited for unaffected mother	Plant Homeodomain 2-Chromodomain 1	Bilateral moyamoya angiopathy				NA	[29]	Cerebrovascular disease	+
6	c.1597A>G; p.K533E	De novo missense	Chromodomain 1	Epilepsy with febrile seizures			YES	YES	[31]	Sinus arrhythmia with premature atrial contractions	-
7	c.c.1686+1G>T	Proband. Splice donor	Chromodomain	Bilateral moyamoya angiopathy				NA	[29]	Cerebrovascular disease
8	c.2430G>T; p.K810N	De novo missense	ATPsase/Helicase domain	SIHIWES, CHD	YES	YES		YES	[18]; [66]; [20]	Mild to moderate mitral insuffiency	-
9	c.2552C>A; p.S851Y	De novo/Germline missense	ATPase/Helicase domain	SIHIWES, CHD	YES	YES		YES	[18], [20]	Pulmonary valve abnormality, Ventricular and atrial septal defect, and Interatrial communication. Pulmonary artery stenosis.	+
10	c. 2659C>T; p. R887W	De novo missense	ATPase/Helicase domain	SIHIWES		YES		YES	[18], [20]	Moderate RVOT obstruction with Mild RVH, dysplastic pulmonary valve	++
11	c2862G>T; p.M954I	De novo missense	ATPase/Helicase domain-Helicase 2 domain	Developmental disorder (DDD)	YES			YES	[9], [28], [65]	Left ventricular obstruction with extracardiac anomalies. Hypoplastic left heart syndrome	+
12	c.2860A>G; p.M954V	De novo missense	ATPase/Helicase domain-Helicase domain 2	SIHIWES	YES	YES		YES	[20]	Atrial septal defect and Pulmonary stenosis	+
13	c.2897T>A; p.M966K	De novo missense	ATPase/Helicase domain-Helicase domain 2	SIHIWES		YES		YES	[18], [20]	Peripheral pulmonary stenosis	-
14	c.2975G>A; p.R992Q	De novo missense	ATPase/Helicase domain-Helicase domain 2	SIHIWES	YES	YES		YES	[20]	Mitral valve prolapse	++
15	c.3008G>A; p.G1003D	De novo missense	ATPase/Helicase domain-Helicase domain 2	SIHIWES	YES	YES		YES	[19], [20]	Atrial septal defects, ventricular septal defect, patent ductus arteriosus and bicuspid aortic valve	-
16	c.3033_3034​insCTGAATGTG; ​p.L1009_V1011dup	Duplication	ATPase/Helicase domain-Helicase domain 2	SIHIWES				YES	[20]	Tetralogy of Fallot, Pulmonary valve atresia and vasculature abnormalities
17	c.3023_3031del; p.C1012del	De novo deletion	ATPase/Helicase domain-Helicase domain 2	CHD	YES			YES	[18]	Tetralogy of Fallot
18	c.3059A>G ; p.N1020S	De novo missense	ATPase/Helicase domain-Helicase domain 2	SIHIWES	YES	YES		YES	[20]	Atrial septal defect, pulmonary stenosis	-
19	c.3203G>A; p.R1068H	De novo/germline missense	Helicase domain 2	SIHIWES, CHD	YES	YES		YES	[18], [20]	Interatrial communication, perimembranous Ventricular septal defect, and patent ductus arterious	++
20	c.3280 G>A p. E1094K	De novo missense	Helicase domain 2	SIHIWES	YES	YES		YES	[20]	Multiple Trabecular (muscular) ventricular septal defect - 2 atrial septal defects	++
21	c.3441C>G; p.D1147E	De novo missense	Helicase domain 2	SIHIWES		YES		YES	[20]	Patent ductus arteriosus and atrial septal defect requiring surgery	-
22	c.3443G>T; p.W1148L	De novo missense	Helicase domain 2	SIHIWES		YES		YES	[19], [20]	Two ventricular septal defects, a patent ductus areteriosus and an atrial septal defect	-
23	c.3533C>T; p.A1178V	De novo missense	Helicase domain 2	Bilateral moyamoya angiopathy				NA	[29]	Cerebrovascular disease: Bicuspid aortic valve, Ascending thoracic aortic aneurysm, Hypertension	++
24	c.3548G>A; p.R1183H	De novo missense	Helicase domain 2	SIHIWES		YES		YES	[20]	Multiple ventricular septal defects, valvular pulmonar stenosis	-
25	c.3547C>T; p.R1183C	De novo missense	Helicase domain 2	SIHIWES	YES	YES		YES	[20]	Atrial septal defect type 2, Ebstein anomaly	-
26	c.3563C>T; p.A1188V	De novo missense	Helicase domain 2	SIHIWES		YES		YES	[20]	Tetralogy of Fallot, pulmonary atresia and ventricular septal defect	-
27	c.3575T>G; p.M1192R	De novo missense	Helicase domain 2	SIHIWES		YES		YES	[20]	Truncus arteriosus and pulmonary artery stenosis	+
28	c.3745T>G; p.Y1249D	De novo missense	C-terminal domain 1	SIHIWES	YES	YES		YES	[20]	Atrial septal defect, membranous ventricular septal defects, small patent ductus arteriosus with pulmonary hypertension	+
29	c.4033T>G; p.Y1345D	De novo missense	C-terminal domain 1	SIHIWES, CHD, CHD with extracardiac anomalies	YES	YES		YES	[9], [28], [65], [20]	Tetralogy of fallot. Secundum atrial septal defect. dilated right atrium. Bicuspid pulmonary valve. Dual anterior descending coronary arteries. Hypoplastic main pulmonary artery	-
30	c.4256G>A; p.R1419H	De novo missense	C-terminal domain 1	SIHIWES	YES	YES		YES	[77]	Dextrocardia	-
31	c. 4822G>A; p. V1608I	De novo missense	C-terminal domain 1-C-terminal domain 2	SIHIWES, CHD, Developmental disorder		YES		YES	[18]	Aortic coarctation	++
32	c.4936G>A/p.E1646K	De novo missense	C-terminal domain 1-C-terminal domain 2	CAE, childhood absence epilepsy			YES	-	[31]	Sinus arrhythmyas with premature atrial contractions	+
33	c.4977C>G; p.D1659E	Segregated with father missense	C-terminal domain 1-C-terminal domain 2	Benign childhood epilepsy with centrotemporal EEG spikes			YES	YES	[31]	Sinus arrhythmyas with premature atrial contractions	+
34	c.5221A>G; p.I1741V	Proband missense	Aggregation Prone Region (C-terminal domain 2 )	Bilateral Moyamoya angiopathy				NA	[29]	Cerebrovascular disease: hypertension, coronary artery disease	-
35	c.5273A>G; p.Y1758C	Proband missense	C-terminal domain 2	Bilateral Moyamoya angiopathy				NA	[29]	Cerebrovascular disease: hypertension	+
36	c.5638C>T; p.P1880S	Absent in mother missense	C-terminal domain 2	Bilateral moyamoya angiopathy				NA	[29]	Cerebrovascular disease: hypertension	+
Supplementary Table 1. Genotypes and phenotypes associated with the 36 CHD4 mutations analyzed in this study, all identified in patients with cardiovascular anomalies. References for each mutation are provided. Information on whether the corresponding wild-type residue is mutated in cancer was obtained from COSMIC, coded as follows: ++ (the residue is mutated and the specific variant reported her…
