# Supplementary material for: In silico Analysis of CHD4 Mutations Reveals Domain‐Specific Impacts on Cardiovascular Disorders Among Patients With Rare Diseases
Source: Hum Mutat. 2026 Feb 25;2026:3575977. doi: 10.1155/humu/3575977 (PMC12935301; doi:10.1155/humu/3575977)
Supplement: Supplementary file 2 — Supporting Information 2 Table S2: Detailed information on the 36 CHD4 mutations described in this study. The table reports variant characteristics (mutation, type, and domain), predicted biochemical impact (ATPase hydrolysis and nucleosome remodeling), supporting experimental findings, multiple computational prediction scores (MetaRNN, PolyPhen‐2, AlphaFold structural analysis, REVEL, and REVEL‐score), ACMG classification with the criteria used, bibliographic references, additional relevant notes, and population allele frequencies from gnomAD v4.1 and TOPMed datasets. References are included for each entry. ND, not data; VUS, variant of uncertain significance. [file HUMU-2026-3575977-s001.xlsx]

## Sheet: MUTATION CHARACTERISTICS
MUTATION	TYPE	DOMAIN	ATPase hydrolysis	Nucleosome remodeling	Other studies	MetaRNN	Polyphen2	AlphaFold	REVEL-score	REVEL	ACMG classification	Criteria used ACMG classification	References	Other	gnomAD exomes v4.1	TOPMed
c.22C>T; p.P8S	Segregation unkown/proband missense	Intrinsically Disordered Region 1				0.24	0.91	0.09	0.294	Undetermined	VUS	PM2 + PM6	[29]	rs1948698590	7.047e-07 (1)
c.606G>A; p.M202I	De novo missense	High Mobility Group			mouse CHD4M195I	0.90	0.98	1.00	0.788	PP3_Moderate	Pathogenic	PS2 + PS3 (mouse model) + PM2 + PP3	[63], [26]	mouse CHD4M195I
c.856C>G; p.P286A	Inherited/Co-seggregation/Father missense	Intrinsically Disordered Region 2				0.16	0.02	0.05	0.239	BP4_Supporting	.VUS	PM2 + PP2 + BP4	[31]
c.1400G>A; p.C467Y	De novo missense	Plant Homeodomain 2	Decrease	Decrease	DNAbinding site	0.99	1.00	1.00	0.968	PP3_Strong	Pathogenic	PS2 + PS3 + PM2 + PP3	[23], [20]	rs1191100400	6.871e-07 (1)
c.1481C>T; p.T494M	Inherited for healthy mother	Plant Homeodomain 2-Chromodomain 1				0.41	0.707	0.10	0.14	BP4_Moderate	Likely Benign	PM2 + BS2 + BP4	[29]	rs375234607	6.841e-07 (1)	1.59280e-05 (1)
c.1597A>G; p.K533E	De novo missense	Chromodomain 1				0.23	0.35	0.44	0.316	Undetermined	Likely Pathogenic	PS2 + PM2	[31]
c.c.1686+1G>T	Segregation unkown/ Splice donor	Chromodomain			Aberrant splicing of exon 11, leading to a frameshift and nonsense-mediated decay	ND	ND	ND	ND	ND	Likely Pathogenic	PVS1 + PM2	[29]	rs1948532502
c.2430G>T; p.K810N	De novo missense	ATPsase/Helicase domain				0.66	1.00	1.00	0.548	Undetermined	Likely Pathogenic	PS2 + PM2	[18], [66], [20]
c.2552C>A; p.S851Y	De novo germline missense	ATPase/Helicase domain				0.98	0.99	1.00	0.985	PP3_Strong	Likely Pathogenic	PS2 + PM2 + PP3	[23]	rs886039916
c. 2659C>T; p. R887W	De novo missense	ATPase/Helicase domain				0.89	1.00	0.95	0.884	PP3_Moderate	Likely Pathogenic	PS2 + PM2 + PP3	[18], [20]	rs1064795878	6.856e-07 (1)
c2862G>T; p.M954I	De novo missense	ATPase/Helicase domain-Helicase 2 domain				0.88	0.90	0.99	0.905	PP3_Moderate	Likely Pathogenic	PS2 + PM2 + PP3	[63]	rs1948418309
c.2860A>G; p.M954V	De novo missense	ATPase/Helicase domain-Helicase domain 2	Not effect	Small increase (not significant)	ACMG classification: pathogenic. No identifiable episignature.	0.91	1.00	0.82	0.938	PP3_Strong	Pathogenic	PS2 + PS3 + PM2 + PP3	[25], [20], [80]
c.2897T>A; p.M966K	De novo missense	ATPase/Helicase domain-Helicase domain 2				0.86	0.98	0.99	0.889	PP3_Moderate	Likely Pathogenic	PS2 + PM2 + PP3	[18], [20]	rs1057520911
c.2975G>A; p.R992Q	De novo missense	ATPase/Helicase domain-Helicase domain 2			ACMG classification: pathogenic. Identifiable episignature.	0.88	1.00	0.72	0.685	PP3_Supporting	Pathogenic	PS2 + PS3 + PM2 + PP3	[80]
c.3008G>A; p.G1003D	De novo missense	ATPase/Helicase domain-Helicase domain 2			Disruption of contact with H3 alpha helix loop	0.89	1.00	1.00	0.785	PP3_Moderate	Pathogenic	PS2 + PS3 + PM2 + PP3	[23], [24]	homozygous CHD4G1003D hESC line (WAe025-A-1) using CRISPR/eCas9-based gene editing in the WA-25 hESC line.
c.3033_3034​insCTGAATGTG; ​p.L1009_V1011dup	Unknown	ATPase/Helicase domain-Helicase domain 2				ND	ND	ND	ND	ND	VUS	PM4 (protein length change), insufficient data	[20]
c.3023_3031del; p.C1012del	De novo del	ATPase/Helicase domain-Helicase domain 2				ND	ND	ND	ND	ND	VUS	PS2	[18]
c.3059A>G ; p.N1020S	De novo missense	ATPase/Helicase domain-Helicase domain 2				0.94	1.00	0.73	0.855	PP3_Moderate	Likely Pathogenic	PS2 + PM2 + PP3	[20]
c.3203G>A; p.R1068H	De novo germline missense	Helicase domain 2			Disruption of structural integrity of RecA fold	0.91	1.00	0.97	0.933	PP3_Strong	Pathogenic	PS2 + PS3 + PM2 + PP3	[23]	rs886039915
c.3280 G>A; p. E1094K	De novo missense	Helicase domain 2			ACMG classification: pathogenic. Identifiable episignature.	0.93	1.00	1.00	0.958	PP3_Strong	Pathogenic	PS2 + PS3 + PM2 + PP3	[80]
c.3441C>G; p.D1147E	De novo missense	Helicase domain 2				0.82	0.16	0.99	0.845	PP3_Moderate	Likely Pathogenic	PS2 + PM2 + PP3	[20]	rs2136209729
c.3443G>T; p.W1148L	De novo missense	Helicase domain 2	Not effect	Decreased	Predicted effect based on structure: disruption of contact with guide strand. Biological observations: uncoupling of ATPase activity and chromatin remodeling	0.92	0.511	1.00	0.76	PP3_Supporting	Likely Pathogenic	PS2 + PM2 + PP3	[23], [31], [81]	rs886039919
c.3533C>T; p.A1178V	De novo missense	Helicase domain 2				0.55	0.06	0.91	0.462	Undetermined	Likely Pathogenic	PS2 + PM2	[29]	rs1435884753
c.3548G>A; p.R1183H	De novo missense	Helicase domain 2				0.85	0.99	0.97	0.71	PP3_Supporting	Likely Pathogenic	PS2 + PM2 + PP3	[20]	rs1948326461
c.3547C>T; p.R1183C	De novo missense	Helicase domain 2				0.89	1.00	0.99	0.877	PP3_Moderate	Likely Pathogenic	PS2 + PM2 + PP3	[20]	rs2136209158
c.3563C>T; p.A1188V	De novo missense	Helicase domain 2				0.89	0.24	0.97	0.828	PP3_Moderate	Likely Pathogenic	PS2 + PM2 + PP3	[20]
c.3575T>G; p.M1192R	De novo missense	Helicase domain 2				0.80	0.01	0.99	0.797	PP3_Moderate	Likely Pathogenic	PS2 + PM2 + PP3	[20]
c.3745T>G; p.Y1249D	De novo missense	C-terminal domain 1				0.90	0.40	1.00	0.856	PP3_Moderate	Likely Pathogenic	PS2 + PP3 + PM2	[20]	rs1060499583
c.4033T>G; p.Y1345D	De novo missense	C-terminal domain 1				0.91	1.00	1.00	0.809	PP3_Moderate	Likely Pathogenic	PS2 + PP3 + PM2	[63]
c.4256G>A; p.R1419H	Assumed De novo missense	C-terminal domain 1				0.91	0.26	0.992	0.861	PP3_Moderate	Likely Pathogenic	PM2 + PM6 + PP2 + PP3	[77]	rs2136203174
c. 4822G>A; p. V1608I	De novo missense	C-terminal domain 1-C-terminal domain 2				0.07	0.01	0.07	0.171	BP4_Moderate	Likely Pathogenic	PS2 + PM2 + BP4	[18]	rs201992075	4.036e-05 (59)	2.38910e-05 (1)
c.4936G>A/p.E1646K	De novo missense	C-terminal domain 1-C-terminal domain 2				0.26	0.455	0.15	0.459	Undetermined	Likely Pathogenic	PS2 + PM2	[31]
c.4977C>G; p.D1659E	Segregated with father missense	C-terminal domain 1-C-terminal domain 2				0.08	0.00	0.09	0.321	Undetermined	Variant Uncertaion significance (VUS)	PM2 + PP2	[31]
c.5221A>G; p.I1741V	Segregation unkown/proband missense	Aggregation Prone Region (C-terminal domain 2 )			Interact with pericentrin	0.58	0.25	0.66	0.5	Undetermined	VUS	PM2 + PM6	[29]	rs1229933151	1.971e-05 (3)	9.55660e-05 (1)
c.5273A>G; p.Y1758C	Segregation unkown/proband missense	C-terminal domain 2			Interact with pericentrin	0.90	0.98	0.97	0.734	PP3_Supporting	VUS	PM2 + PM6 + PP3	[29]	rs777021265	1.094e-05 (16)	1.59280e-05 (1)
c.5638C>T; p.P1880S	Segregation unknown/Absent for the mother	C-terminal domain 2			Interact with pericentrin	0.87	0.997	0.89	0.773	PP3_Moderate	VUS	PM2 + PM6 + PP3	[29]	rs1947956104	2.052e-06 (3)
Supplementary Table 2.Detailed information on the 36 CHD4 mutations described in this study. Comprehensive annotation of mutations analyzed in this work. The table reports variant characteristics (mutation, type, domain), predicted biochemical impact (ATPase hydrolysis, nucleosome remodeling), supporting experimental findings, multiple computational prediction scores (MetaRNN, PolyPhen-2, AlphaFo…
