# Supplementary material for: In silico Analysis of CHD4 Mutations Reveals Domain‐Specific Impacts on Cardiovascular Disorders Among Patients With Rare Diseases
Source: Hum Mutat. 2026 Feb 25;2026:3575977. doi: 10.1155/humu/3575977 (PMC12935301; doi:10.1155/humu/3575977)
Supplement: Supplementary file 3 — Supporting Information 3 Table S3: Project HOPE predictions for the 33 missense CHD4 variants examined in this study. For each variant, changes in amino acid properties are indicated as + (a change is detected at that position) or – (no change detected), across three features: amino acid size, hydrophobicity, and charge. Evolutionary conservation is shown as + (the mutant residue is not observed at the wild‐type position in homologs) or – (the mutant residue is observed at that position). Structure prediction results, MetaRNN scores, and the predicted molecular effect are also provided for each variant. [file HUMU-2026-3575977-s003.xlsx]

## Sheet: HOPE
Aminoacid Change	Aminoacid Properties				Structure Prediction Outcomes	MetaRNN Score	Molecular Effect Prediction
	Size	Hydrophobicity	Charge	Evolutionary Conserved
Pro8Ser	Smaller	+	-		The mutation is located within a intrinsically disordered region. The mutation can disturb the conformation of the region and its function.	0.24	Benign
Met202Ile	Smaller	-	-		The mutation is located in a region that normaly forms an α-helix, however this mutation converts it in a residue that does not prefer α-helices as secondary structure.	0.90	Pathogenic
Pro286Ala	Smaller	-	-	+	The mutation is located within a intrinsically disordered region. The mutation can disturb the conformation of the region and its function.	0.16	Benign
Cys467Tyr	Bigger	+	-		The mutation is located in a Zinc-finger domain known to bind DNA, which might be disturbed by this aminoacid change. The size and hydrophobicity differences between the wild-type and mutant residue disturb the possibility to form hydrogen bond with Serine at position 469. In such a way that 3D-structure could be affected and the DNA binding impaired.	0.99	Pathogenic
Thre494Met	Bigger	+	-		The mutation is located in the Chromodamain 1 (annotated Uniprot). The size and hydrophobicity differences between the wild-type and mutant residue disturb the possibility to form hydrogen bond with Proline at position 491. In such a way that 3D-structure could be affected and the neighboring DNA binding disturbed.	0.41	Possibly damaging
Lys533Glu	Smaller	+	+	+	The mutation is located in the Chromo 1 domain and within a special Disordered region (annotated in Uniprot). It can disturb this domain and region, and abolish its function.	0.23	Benign
Lys810Asn	Smaller	+	+		The mutation is located in the Helicase ATP-binding domain. It can disturb this domain and abolish its function.	0.66	Probably damaging
Ser851Tyr	Bigger	-	-	+	The mutation is located in the Helicase ATP-binding domain. It can disturb this domain and abolish its function.	0.98	Pathogenic
Arg887Trp	Bigger	+	+	+	The mutation is located in the Helicase ATP-binding domain. It can disturb this domain and abolish its function.	0.89	Pathogenic
Met954Ile	Smaller	-	-		The wild-type residue is predicted to be located in an α-helix. The mutation converts it in a residue that does not prefer α-helices as secondary structure.The mutation will cause an empty space in the core of the protein.	0.88	Pathogenic
Met954Val	Smaller	-	-		The wild-type residue is predicted to be located in an α-helix. The mutation converts it in a residue that does not prefer α-helices as secondary structure.The mutation will cause an empty space in the core of the protein.	0.91	Pathogenic
Met966Lys	Bigger	+	+	+	The mutation can disturb interactions with other molecules in the surface and neighboring residues.	0.86	Pathogenic
Arg992Gln	Smaller	-	+	+	The smaller mutant residue can cause loss of external interactions.	0.88	Pathogenic
Gly1003Asp	Bigger	+	+	+	The torsion angles for this residue are unusual. only glycine is flexible enough to make these torsion angles, mutation into another residue will force the local backbone into an incorrect conformation and will disturb the local structure and its function.	0.89	Pathogenic
Asn1020Ser	Smaller	+	-	+	The mutation will cause loss of hydrogen bonds in the core of the protein and as a result disturb correct folding. The difference in hydrophobicity will affect hydrogen bond formation with lysine at position 1016 and 1051.	0.94	Pathogenic
Arg1068His	Smaller	+	+	+	The mutation is located within the Helicase C-terminal domain (annotated in Uniprot). The mutant residue disturbs interaction with another neigboring residues 1137 and 1139, altering this domain and abolishing its function. Also the mutant can cause loss of interactions with other molecules.	0.91	Pathogenic
Glut1094Lys	Bigger	-	+	+	The mutation is located within the Helicase C-terminal domain (annotated in Uniprot). The presence of the mutant will disturb the ionic interactions in this domain, and abolish its function.	0.93	Pathogenic
Asp1147Glu	Bigger	-	-		The mutation is located within the Helicase C-terminal domain (annotated in Uniprot). The mutant residue disturb bonds between residues: Hydrogen bonds with Glutamine at position 1074 and Threonine at position 1126; and salt bridges Lysine at position 1016 Arginine at position 1127, altering this domain and abolishing its function.	0.82	Pathogenic
Tryp1148Leu	Smaller	-	-		The mutation is located within the Helicase C-terminal domain (annotated in Uniprot). The mutated residue did not interact with DNA, however, one of its neighbor residues was found to interact with DNA. This interaction might be affected by the mutation.	0.92	Pathogenic
Ala1178Val	Bigger	-	-		The mutation is located within the Helicase C-terminal domain (annotated in Uniprot). The residue is located on the surface of the protein, mutation of this residue can disturb interactions with other molecules or other parts of the protein, therfore disturbing this domain and abolishing its function.	0.55	Possibly damaging
Arg1183His	Smaller	+	+	+	The mutation is located within the Helicase C-terminal domain (annotated in Uniprot). The mutation can lost external interactions and the formation of the salt bridge with Glutamic Acid at position 1182, disturbing this domain and abolishing its function.	0.85	Pathogenic
Arg1183Cys	Smaller	+	+	+	The mutation is located within the Helicase C-terminal domain (annotated in Uniprot).The mutation can lost external interactions and thus, possibly disturbing this domain and abolishing its function.	0.89	Possibly damaging
Ala1188Val	Bigger	-	-	+	The mutation is located within the Helicase C-terminal domain (annotated by Uniprot). The mutant is located in the core of the protein and is bigger and probably will not fit.It can disturb this domain and abolish its function.	0.89	Pathogenic
Met1192Arg	Bigger	+	+	+	The mutation is located within the Helicase C-terminal domain (annotated in Uniprot). The mutation can disturb interactions with other molecules or other parts of the protein, as well as the domain and abolish its function.	0.80	Possibly damaging
Tyr1249Asp	Smaller	+	+	+	The mutant residue prefers to be in another secondary structure not in a β-strand (as commonly found for the wildtype), therefore the local conformation will be slightly destabilized.	0.90	Pathogenic
Tyr1345Asp	Smaller	+	+	+	The mutation is located within a Disordered region, and near a highly conserved position. Hydrophobic interactions, either in the core of the protein or on the surface, will be lost possibly disturbing this region and its function.	0.92	Pathogenic
Arg1419His	Smaller	-	+	+	The mutated residue is located in a domain that is important for binding of other molecules. Mutation of the residue might disturb this function (annotated in Uniprot). The charge of the wild-type residue will be lost, which can cause loss of interactions with other molecules or residues. The mutant residue is smaller, which might lead to loss of interactions.	0.91	Pathogenic
Val1608Ile	Bigger	-	-	-	The mutation is located within a special region: Required for interaction with PCNT (annotated in Uniprot). It can disturb this region and its function, due to the bigger size of the mutant which might lead to bumps.	0.07	Benign
Glut1646Lys	Bigger	-	+	+	The mutation is located within a special region: Required for interaction with PCNT (annotated in Uniprot). It can disturb this region and its function, due to the bigger size of the mutant which might lead to bumps. Moreover, due to the change in the charge, it can cause repulsion with other residues in the protein or ligands.	0.27	Benign
Asp1659Glu	Bigger	-	-	+	The mutation is located within a special region: Required for interaction with PCNT (annotated in Uniprot). It can disturb this region and its function, due to the bigger size of the mutant which might lead to bumps.	0.08	Benign
Ile1741Val	Smaller	-	-	-	The mutation is located within a special region: Required for interaction with PCNT (annotated in Uniprot). It can disturb this region, causing an empty space in the core of the protein, and its function.	0.58	Possibly damaging
Tyr1758Cys	Smaller	+	-	-	The mutation is located within a special region: Required for interaction with PCNT (annotated in Uniprot) . The mutation will cause loss of hydrogen bonds in the core of the protein and as a result disturb correct folding. The mutant residue disturbs interaction in this region causing an empty space in the core of the protein and affecting its function.	0.90	Pathogenic
Pro1880Ser	Smaller	+	-	+	The mutation is located within a special region: Required for interaction with PCNT (annotated in Uniprot). The mutation can disturb the backbone conformation in this region, provoke changes in interactions in the core of the protein or even in the surface leading to changes in its function.	0.87	Pathogenic
Supplementary Table 3. Project HOPE predictions for the 33 missense CHD4 variants examined in this study. For each variant, changes in amino acid properties are indicated as + (a change is detected at that position) or – (no change detected), across three features: amino acid size, hydrophobicity, and charge. Evolutionary conservation is shown as + (the mutant residue is not observed at the wild-…
